# Supplementary material for: Nomogram based on TNM stage to predict the prognosis of thymic epithelial tumors (TETs) patients undergoing extended thymectomy
Source: Front Surg. 2023 Mar 3;10:1136166. doi: 10.3389/fsurg.2023.1136166 (PMC10020510; doi:10.3389/fsurg.2023.1136166)
Supplement: Supplementary file 2 [file Datasheet2.xls]

## Sheet: Sheet1
ID	Sex	Age	Histological	Size	surgery	Hydrothorax	Lymph_node_dissection	Positive_lymph_node	Myasthenia	Margin	Masaoka	TNM_stage	Diagnosis time
12004635	famle	>=50	A/AB/B1	<6	yes	no	no	no	1	R0	III/IV	III/IV	2012.01
12092019	male	<50	A/AB/B1	<6	yes	no	no	no	1	R0	I/IIa	I	2012.11
12045216	male	>=50	B2	<6	yes	no	no	no	1	R0	I/IIa	I	unknow
12037083	famle	>=50	B2	<6	yes	no	no	no	1	R0	I/IIa	I	unknow
13036572	famle	<50	B2	<6	yes	no	no	no	1	R0	I/IIa	I	2013.4
14110377	male	>=50	B2	>=6	yes	yes	no	no	0	R0	IIb	I	2014.1
14077994	famle	>=50	B3/CA	<6	yes	no	no	no	0	R0	I/IIa	II	unknow
15000107	male	<50	B3/CA	<6	yes	no	no	no	0	R0	I/IIa	II	2015.01
15136925	famle	>=50	A/AB/B1	<6	yes	no	no	no	0	R0	I/IIa	I	2015.12
15137378	male	>=50	B2	>=6	yes	yes	no	no	0	R0	IIb	I	2015.12
15064472	male	<50	A/AB/B1	<6	yes	no	no	no	0	R0	I/IIa	I	2015.6
16119498	famle	<50	B2	<6	yes	yes	yes	no	1	R0	I/IIa	I	2016.1
17110721	famle	<50	B3/CA	<6	yes	no	no	no	0	R0	I/IIa	II	unknow
17126698	male	<50	A/AB/B1	<6	yes	no	no	no	1	R0	I/IIa	I	2017.11
18096533	famle	>=50	A/AB/B1	<6	yes	no	no	no	0	R0	I/IIa	I	2018.8
18056131	male	>=50	A/AB/B1	>=6	yes	no	no	no	0	R0	III/IV	I	2018.5
18037165	male	>=50	A/AB/B1	>=6	yes	no	no	no	1	R0	I/IIa	I	2018.3
18091711	famle	>=50	B3/CA	<6	yes	no	no	no	0	R0	I/IIa	III/IV	unknow
18152606	male	<50	A/AB/B1	>=6	yes	yes	yes	no	0	R0	I/IIa	I	2018.12
19018696	male	>=50	A/AB/B1	>=6	yes	no	no	no	0	R0	I/IIa	I	2019.2
19048445	famle	<50	B2	<6	yes	no	no	no	1	R0	I/IIa	I	2019.4
19161068	male	<50	A/AB/B1	>=6	yes	yes	no	no	0	R0	IIb	I	2019.11
19035443	famle	>=50	A/AB/B1	>=6	yes	no	no	no	0	R0	IIb	I	2019.3
19165123	male	<50	B3/CA	>=6	yes	yes	no	no	0	R1/R2	IIb	I	2019.12
19084085	famle	>=50	B2	>=6	yes	no	no	no	0	R0	III/IV	I	2019.6
19035154	male	>=50	B2	>=6	yes	yes	yes	no	1	R0	I/IIa	I	2019.3
20146253	famle	>=50	B3/CA	<6	yes	no	no	no	0	R0	I/IIa	III/IV	2020.12
20145136	male	>=50	B3/CA	>=6	yes	no	no	no	0	R1/R2	I/IIa	I	2020.12
