# Supplementary material for: Nomogram based on TNM stage to predict the prognosis of thymic epithelial tumors (TETs) patients undergoing extended thymectomy
Source: Front Surg. 2023 Mar 3;10:1136166. doi: 10.3389/fsurg.2023.1136166 (PMC10020510; doi:10.3389/fsurg.2023.1136166)
Supplement: Supplementary file 3 [file Datasheet3.xlsx]

## Sheet: train(1)
	ID	Sex	Age	Histological	Size	Surgery	Hydrothorax	Lymph_node_dissection	Positive_lymph_node	Myasthenia	Margin	Masaoka	TNM_stage	Other_Ca	Radiotherapy	Chemotherapy	Relapse	Time	Status
27	13048983	Female	<50	B2	<6	1	No	No	No	Yes	R0	III/IV	II	No	No	No	No	110	0
255	21044863	Female	<50	B2	<6	1	No	No	No	Yes	R0	I/IIa	I	No	No	No	No	29	0
323	13099320	Male	<50	B2	<6	1	No	No	No	Yes	R0	I/IIa	I	No	No	No	No	106	0
309	21015265	Female	<50	B2	<6	1	No	No	No	No	R0	I/IIa	I	No	No	No	No	19	0
124	17122263	Female	>=50	A/AB/B1	<6	1	Yes	Yes	No	Yes	R0	I/IIa	I	No	No	No	No	58	0
263	21127962	Male	>=50	B2	<6	1	No	No	No	No	R0	I/IIa	I	No	Yes	No	No	13	0
299	21106064	Female	>=50	A/AB/B1	<6	1	No	No	No	No	R0	I/IIa	I	No	No	No	No	14	0
35	14081847	Female	<50	B2	<6	1	No	No	No	Yes	R0	I/IIa	I	No	No	No	No	96	0
301	21123132	Male	<50	B2	<6	1	No	No	No	No	R0	I/IIa	I	No	No	No	No	13	0
81	16026063	Female	>=50	A/AB/B1	>=6	1	Yes	No	No	No	R0	IIb	I	No	No	No	No	77	0
139	18150936	Female	>=50	B3/CA	<6	1	Yes	No	No	No	R0	III/IV	II	No	Yes	Yes	No	44	0
205	19038739	Female	>=50	B3/CA	>=6	1	No	No	No	No	R0	III/IV	I	Yes	Yes	No	No	41	0
192	19161068	Male	<50	A/AB/B1	>=6	1	Yes	No	No	No	R0	IIb	I	No	No	No	No	33	0
169	19132573	Male	>=50	B2	>=6	1	Yes	Yes	No	No	R0	I/IIa	I	No	No	No	No	34	0
238	20023628	Male	<50	B3/CA	<6	1	No	No	No	No	R0	III/IV	II	No	Yes	Yes	No	29	0
288	21221985	Female	<50	A/AB/B1	>=6	1	No	No	No	No	R0	III/IV	II	No	Yes	No	No	8	0
223	20139766	Female	>=50	B3/CA	<6	1	No	No	No	No	R0	III/IV	III/IV	Yes	No	No	No	21	0
251	20127405	Female	<50	A/AB/B1	>=6	1	No	No	No	No	R0	I/IIa	I	No	No	No	No	21	0
195	19106647	Male	>=50	B2	<6	1	Yes	No	No	No	R0	I/IIa	I	No	No	No	No	36	0
117	17151501	Female	>=50	A/AB/B1	>=6	1	No	No	No	No	R0	I/IIa	I	Yes	No	No	No	56	0
342	15135571	Male	<50	B3/CA	<6	1	Yes	No	No	Yes	R0	I/IIa	I	No	Yes	No	No	80	0
279	21084491	Female	<50	B2	<6	1	No	No	No	Yes	R0	I/IIa	I	No	No	No	No	15	0
96	16144070	Male	<50	A/AB/B1	>=6	1	No	No	No	Yes	R0	I/IIa	I	No	No	No	No	68	0
162	18050986	Male	>=50	B3/CA	<6	1	No	No	No	No	R0	III/IV	III/IV	No	Yes	Yes	Yes	59	1
20	12092918	Female	>=50	B3/CA	<6	1	Yes	Yes	Yes	No	R1/R2	III/IV	III/IV	No	No	No	Yes	15	1
2	11057753	Female	<50	B3/CA	<6	1	No	No	No	Yes	R0	I/IIa	I	No	No	No	Yes	130	0
21	12059490	Male	>=50	B3/CA	>=6	2	No	No	No	No	R1/R2	III/IV	III/IV	No	No	No	Yes	5	1
78	15087828	Female	>=50	A/AB/B1	<6	1	Yes	No	No	No	R0	I/IIa	I	Yes	No	No	No	84	0
56	14075065	Male	<50	B2	<6	1	No	No	No	Yes	R0	I/IIa	I	No	No	No	No	97	0
135	18133650	Female	>=50	A/AB/B1	>=6	1	Yes	No	No	No	R0	I/IIa	I	No	No	No	No	46	0
304	21066860	Female	<50	B2	>=6	1	No	No	No	No	R0	I/IIa	I	No	Yes	No	No	16	0
36	14129735	Male	>=50	A/AB/B1	<6	1	No	No	No	Yes	R0	I/IIa	I	No	No	No	No	92	0
222	20119120	Male	<50	A/AB/B1	<6	1	Yes	Yes	No	Yes	R0	I/IIa	I	No	No	No	No	22	0
241	20044497	Female	<50	B2	<6	1	Yes	No	No	Yes	R0	I/IIa	I	No	No	No	No	27	0
254	21072281	Female	>=50	B3/CA	>=6	1	No	No	No	No	R0	I/IIa	I	No	Yes	Yes	No	28	0
24	13020943	Male	<50	A/AB/B1	<6	1	No	No	No	No	R0	I/IIa	I	No	No	No	No	113	0
74	15071853	Male	<50	B3/CA	<6	1	No	No	No	Yes	R0	III/IV	II	No	No	No	No	85	0
15	12091109	Male	>=50	A/AB/B1	>=6	1	No	No	No	No	R0	I/IIa	I	No	No	No	No	117	0
153	18105686	Female	<50	A/AB/B1	<6	1	No	No	No	No	R0	I/IIa	I	No	Yes	No	No	48	0
31	13107140	Male	<50	A/AB/B1	<6	2	No	No	No	Yes	R1/R2	III/IV	III/IV	No	No	No	No	105	1
38	14102768	Male	<50	B2	<6	1	No	No	No	Yes	R0	III/IV	I	No	No	No	No	94	0
219	20059714	Male	>=50	B3/CA	<6	1	No	No	No	Yes	R0	III/IV	II	No	Yes	No	No	26	0
149	18137736	Male	>=50	B2	>=6	1	No	Yes	No	No	R0	III/IV	II	No	Yes	Yes	No	45	0
89	16074277	Female	<50	A/AB/B1	<6	1	Yes	No	No	No	R0	I/IIa	I	No	No	No	No	73	0
221	20045343	Female	>=50	A/AB/B1	<6	1	No	Yes	No	No	R0	I/IIa	I	Yes	No	No	No	27	0
217	20114024	Male	<50	A/AB/B1	>=6	1	No	No	No	No	R0	III/IV	I	No	No	No	No	22	0
191	19086248	Male	<50	B3/CA	<6	1	No	No	No	No	R0	I/IIa	I	No	Yes	No	No	37	0
63	15033674	Female	<50	A/AB/B1	>=6	1	No	No	No	Yes	R0	I/IIa	I	No	No	No	No	89	0
274	21212780	Female	>=50	B3/CA	>=6	2	No	No	No	No	R1/R2	III/IV	III/IV	No	Yes	Yes	No	9	0
107	17117405	Male	<50	A/AB/B1	>=6	1	Yes	No	No	No	R0	I/IIa	I	Yes	Yes	No	No	59	0
308	21229614	Female	>=50	B3/CA	<6	1	No	Yes	No	No	R0	III/IV	II	No	Yes	Yes	No	8	0
164	19177231	Male	>=50	B2	<6	1	No	No	No	Yes	R0	III/IV	II	No	No	No	No	32	0
34	13053606	Female	<50	B3/CA	<6	1	No	No	No	No	R0	III/IV	II	No	Yes	Yes	No	110	0
282	21151976	Male	>=50	B3/CA	<6	2	No	No	No	No	R0	III/IV	II	No	Yes	Yes	No	12	0
234	20099606	Male	>=50	B3/CA	<6	1	No	Yes	No	No	R0	I/IIa	I	No	Yes	No	No	23	0
68	15128100	Male	<50	B3/CA	<6	1	Yes	No	No	No	R0	IIb	I	No	No	No	No	81	0
87	16036003	Female	<50	B2	<6	1	Yes	No	No	No	R0	I/IIa	I	No	Yes	No	No	78	0
100	16071165	Male	>=50	B2	<6	1	No	No	No	No	R0	I/IIa	I	No	Yes	No	No	74	0
300	21061132	Female	<50	A/AB/B1	>=6	1	No	No	No	Yes	R0	I/IIa	I	No	No	No	No	16	0
42	14095671	Male	>=50	B3/CA	<6	1	Yes	No	No	No	R0	III/IV	I	No	No	Yes	No	95	0
80	16116910	Male	<50	B2	<6	1	Yes	No	No	Yes	R0	I/IIa	I	No	No	No	No	70	0
57	14049557	Male	>=50	B3/CA	<6	1	Yes	No	No	No	R0	IIb	I	No	No	No	No	99	0
23	13065951	Male	<50	A/AB/B1	<6	1	No	No	No	Yes	R0	I/IIa	I	No	No	No	No	109	0
209	20135629	Male	>=50	A/AB/B1	<6	1	Yes	Yes	No	Yes	R0	III/IV	II	No	No	No	No	21	0
294	21183715	Male	<50	B2	>=6	1	No	No	No	Yes	R0	I/IIa	I	No	No	No	No	10	0
278	21127741	Male	>=50	A/AB/B1	<6	1	No	No	No	No	R0	IIb	I	No	No	No	No	13	0
11	12085484	Female	<50	B2	<6	1	No	No	No	Yes	R0	III/IV	II	No	No	No	Yes	86	1
150	18144244	Male	>=50	B3/CA	<6	1	No	No	No	Yes	R0	IIb	I	No	Yes	No	No	45	0
158	18092153	Male	>=50	A/AB/B1	>=6	1	No	No	No	No	R0	III/IV	I	No	No	No	No	49	0
298	21000067	Female	>=50	B3/CA	<6	1	Yes	Yes	No	Yes	R0	III/IV	II	No	Yes	No	No	19	0
290	21020996	Male	<50	A/AB/B1	<6	1	Yes	No	No	Yes	R0	IIb	I	No	Yes	No	No	18	0
210	20085261	Male	>=50	A/AB/B1	<6	1	No	No	No	No	R0	I/IIa	I	No	No	No	No	24	0
327	14038764	Male	>=50	B2	>=6	1	No	No	No	No	R0	I/IIa	I	No	Yes	No	No	100	0
258	21225043	Female	>=50	A/AB/B1	<6	1	No	No	No	No	R0	IIb	I	No	No	No	No	20	0
114	17061992	Male	>=50	B2	<6	1	No	No	No	Yes	R0	I/IIa	I	No	No	No	No	62	0
16	12013761	Female	>=50	B3/CA	<6	1	No	No	No	No	R0	III/IV	II	No	No	No	No	126	0
12	12074880	Male	<50	B2	>=6	1	No	No	No	No	R0	IIb	I	No	No	No	Yes	77	1
165	19104538	Female	>=50	B2	<6	1	No	No	No	Yes	R0	I/IIa	I	No	No	Yes	No	36	0
49	14044302	Male	>=50	B3/CA	<6	1	No	No	No	Yes	R0	III/IV	II	No	Yes	Yes	Yes	58	1
332	14100680	Male	>=50	A/AB/B1	>=6	1	No	No	No	No	R0	I/IIa	I	No	No	No	No	94	0
314	21083207	Female	<50	B2	<6	1	No	Yes	No	Yes	R0	I/IIa	I	No	No	No	No	15	0
29	13118980	Female	>=50	A/AB/B1	>=6	1	Yes	No	No	No	R0	IIb	I	No	No	No	No	104	0
204	19177217	Female	>=50	B2	<6	1	No	No	No	No	R0	I/IIa	I	No	No	No	No	32	0
351	16044874	Male	>=50	B3/CA	<6	1	Yes	No	No	No	R1/R2	III/IV	III/IV	No	Yes	Yes	Yes	29	1
46	14072205	Female	>=50	A/AB/B1	<6	1	No	No	No	No	R0	I/IIa	I	No	No	No	Yes	97	0
94	16049246	Male	>=50	A/AB/B1	<6	1	No	No	No	No	R0	I/IIa	I	No	No	No	No	75	0
39	14018716	Male	>=50	A/AB/B1	<6	2	No	No	No	Yes	R1/R2	III/IV	III/IV	No	No	No	No	102	1
172	19014946	Female	<50	B3/CA	<6	1	No	No	No	Yes	R0	I/IIa	I	No	No	No	No	42	0
17	12029355	Female	>=50	B2	<6	1	No	No	No	No	R0	III/IV	I	No	No	No	No	124	0
275	21036140	Female	>=50	B3/CA	>=6	1	No	No	No	Yes	R0	III/IV	II	No	Yes	Yes	No	17	0
265	21016123	Female	>=50	B3/CA	<6	1	No	No	No	No	R0	IIb	I	No	No	No	No	19	0
111	17023685	Male	>=50	B3/CA	<6	1	No	No	No	Yes	R0	III/IV	III/IV	No	Yes	Yes	Yes	54	1
262	21103514	Female	<50	B3/CA	<6	1	No	No	No	Yes	R0	III/IV	I	No	Yes	No	No	14	0
322	21237428	Female	<50	B3/CA	<6	1	No	No	No	Yes	R0	I/IIa	I	No	Yes	No	No	8	0
50	14090251	Female	>=50	B2	<6	1	No	No	No	Yes	R0	I/IIa	I	No	No	No	No	95	0
109	17121401	Male	<50	B2	<6	1	No	No	No	Yes	R0	I/IIa	I	No	No	No	No	58	0
112	17095313	Male	>=50	B3/CA	<6	1	No	No	No	Yes	R0	IIb	I	No	No	Yes	No	60	0
77	15076406	Male	>=50	A/AB/B1	>=6	1	No	No	No	No	R0	I/IIa	I	No	No	No	No	85	0
273	21200078	Female	>=50	B3/CA	>=6	1	No	No	No	No	R0	III/IV	II	No	Yes	Yes	No	9	0
137	18045687	Male	>=50	B3/CA	<6	1	Yes	Yes	No	No	R0	III/IV	II	Yes	Yes	No	No	52	0
297	21171844	Male	<50	A/AB/B1	<6	1	No	Yes	No	Yes	R0	III/IV	I	No	No	No	No	11	0
48	14134734	Male	>=50	A/AB/B1	>=6	1	No	No	No	Yes	R0	I/IIa	I	No	No	No	No	0	0
184	19149481	Male	>=50	A/AB/B1	<6	1	No	No	No	Yes	R1/R2	III/IV	II	No	No	No	No	33	0
349	16069668	Male	>=50	A/AB/B1	<6	1	No	No	No	No	R0	I/IIa	I	No	No	No	No	74	0
270	21224398	Male	<50	B3/CA	>=6	1	No	No	No	Yes	R0	I/IIa	I	No	Yes	No	Yes	8	0
26	13088005	Female	<50	B2	<6	1	No	No	No	Yes	R0	I/IIa	I	No	No	No	No	111	0
231	20052783	Female	>=50	A/AB/B1	>=6	1	No	No	No	No	R0	I/IIa	I	Yes	No	No	No	26	0
64	15042552	Female	>=50	B2	<6	1	No	No	No	No	R0	I/IIa	I	No	No	No	No	88	0
267	21054623	Female	<50	A/AB/B1	>=6	1	No	No	No	No	R0	IIb	I	No	No	No	No	18	0
103	17119056	Male	>=50	B2	>=6	1	Yes	Yes	No	Yes	R0	I/IIa	I	No	Yes	No	No	58	0
72	15122216	Female	>=50	B2	<6	1	No	No	No	Yes	R0	I/IIa	I	No	No	No	No	81	0
10	12065682	Male	<50	B2	<6	1	Yes	No	No	Yes	R0	I/IIa	I	No	No	No	No	120	0
182	19058738	Female	>=50	B3/CA	>=6	1	Yes	Yes	No	Yes	R0	I/IIa	I	No	Yes	No	No	39	0
121	17097092	Male	>=50	A/AB/B1	>=6	1	Yes	Yes	No	Yes	R0	I/IIa	I	No	Yes	No	No	60	0
220	20118728	Female	<50	A/AB/B1	<6	1	No	No	No	No	R0	I/IIa	I	No	No	No	No	22	0
126	17111946	Female	<50	A/AB/B1	>=6	1	No	No	No	No	R0	I/IIa	I	No	No	No	No	59	0
154	18138064	Female	<50	A/AB/B1	>=6	1	No	No	No	Yes	R0	I/IIa	I	No	No	No	No	45	0
19	12070770	Male	<50	B2	>=6	1	Yes	No	No	Yes	R0	IIb	I	No	No	No	No	119	0
22	12073829	Female	>=50	B2	<6	1	No	No	No	Yes	R0	III/IV	I	No	No	No	No	119	0
181	19030445	Female	<50	B2	<6	1	No	No	No	No	R0	I/IIa	I	No	Yes	No	No	41	0
180	19026203	Male	<50	B3/CA	<6	1	No	No	No	No	R0	I/IIa	I	No	No	No	No	41	0
152	18077545	Female	>=50	B3/CA	<6	1	No	Yes	No	Yes	R0	I/IIa	I	No	Yes	Yes	Yes	50	0
134	18028984	Female	>=50	A/AB/B1	<6	1	Yes	Yes	No	Yes	R0	I/IIa	I	No	No	No	No	53	0
178	19010103	Male	>=50	B2	>=6	1	No	No	No	Yes	R0	III/IV	III/IV	No	No	No	No	43	0
122	17065121	Male	>=50	B2	>=6	1	No	No	No	No	R0	I/IIa	I	No	Yes	No	No	62	0
4	11061828	Female	<50	B2	<6	1	No	No	No	No	R0	I/IIa	I	No	No	No	No	129	0
242	20079187	Female	>=50	A/AB/B1	<6	1	No	Yes	No	No	R0	III/IV	II	Yes	No	No	No	25	0
216	20001513	Female	>=50	B3/CA	<6	1	Yes	Yes	No	No	R0	III/IV	II	No	Yes	Yes	No	31	0
338	15107711	Male	<50	B2	>=6	1	No	No	No	Yes	R0	I/IIa	I	No	No	No	No	82	0
115	17011300	Female	>=50	A/AB/B1	<6	1	No	No	No	No	R0	III/IV	II	Yes	No	No	Yes	66	0
59	15066388	Male	>=50	B2	<6	1	No	No	No	No	R0	I/IIa	I	No	No	No	No	86	0
198	19159439	Male	>=50	B3/CA	>=6	1	Yes	No	No	Yes	R0	IIb	I	No	Yes	No	No	33	0
261	21209454	Female	>=50	B3/CA	>=6	1	No	No	No	No	R0	III/IV	III/IV	No	Yes	Yes	Yes	18	1
196	19035682	Female	>=50	B3/CA	<6	1	No	Yes	Yes	Yes	R1/R2	III/IV	III/IV	No	Yes	Yes	Yes	16	1
8	11073283	Male	>=50	A/AB/B1	<6	1	No	No	No	No	R0	I/IIa	I	No	No	No	No	128	0
157	18062745	Female	>=50	B3/CA	>=6	1	Yes	No	No	No	R0	III/IV	I	No	No	No	No	51	0
325	14132735	Male	>=50	B3/CA	>=6	2	No	Yes	No	No	R1/R2	III/IV	III/IV	No	Yes	Yes	Yes	47	1
84	16095503	Female	>=50	A/AB/B1	>=6	1	No	No	No	No	R0	I/IIa	I	No	No	No	No	72	0
240	20014226	Male	>=50	A/AB/B1	<6	1	Yes	No	No	No	R0	I/IIa	I	No	No	No	No	29	0
62	15000155	Female	<50	B3/CA	>=6	1	No	No	No	Yes	R0	IIb	I	No	No	No	No	91	0
318	21029329	Female	<50	B3/CA	<6	1	Yes	Yes	No	No	R0	III/IV	II	No	Yes	Yes	No	18	0
266	21103587	Female	<50	A/AB/B1	<6	1	No	No	No	Yes	R0	I/IIa	I	No	No	No	No	14	0
120	17053447	Female	<50	B2	<6	1	Yes	No	No	No	R0	I/IIa	I	No	Yes	No	No	63	0
296	21106585	Male	>=50	B3/CA	<6	1	No	No	No	No	R0	I/IIa	I	No	Yes	Yes	No	14	0
179	19089826	Female	<50	B2	>=6	1	No	No	No	Yes	R0	I/IIa	I	No	Yes	No	No	37	0
334	14027679	Male	>=50	A/AB/B1	<6	1	No	No	No	Yes	R0	I/IIa	I	No	No	No	No	101	0
142	18159072	Female	<50	B2	<6	1	Yes	Yes	No	No	R0	I/IIa	I	No	No	No	No	44	0
224	20027977	Female	<50	A/AB/B1	<6	1	Yes	No	No	No	R0	I/IIa	I	No	No	No	No	28	0
91	16068194	Female	>=50	B2	<6	1	No	No	No	Yes	R0	I/IIa	I	No	Yes	No	No	74	0
3	11043847	Male	>=50	A/AB/B1	<6	1	No	No	No	Yes	R0	I/IIa	I	No	No	No	No	132	0
236	20000172	Female	<50	A/AB/B1	>=6	1	Yes	Yes	No	No	R0	I/IIa	I	No	No	No	No	31	0
170	19166716	Female	>=50	B2	<6	1	No	No	No	No	R0	I/IIa	I	No	No	No	No	32	0
171	19131920	Female	>=50	B2	>=6	1	Yes	No	No	No	R0	I/IIa	I	No	Yes	No	No	34	0
287	21045024	Female	<50	B2	<6	1	No	No	No	No	R0	I/IIa	I	No	No	No	No	17	0
86	16133040	Female	>=50	B3/CA	<6	1	No	No	No	No	R0	I/IIa	I	No	No	No	No	69	0
133	18152165	Female	>=50	A/AB/B1	<6	1	No	No	No	No	R0	I/IIa	I	Yes	No	No	No	44	0
346	16135538	Male	<50	B2	<6	1	No	No	No	No	R0	I/IIa	I	No	No	No	No	69	0
167	19017449	Female	<50	B3/CA	>=6	1	No	No	No	Yes	R0	III/IV	II	No	No	No	No	42	0
156	18088846	Male	>=50	B3/CA	>=6	1	No	No	No	No	R0	III/IV	II	No	Yes	Yes	Yes	44	1
248	20149452	Female	>=50	A/AB/B1	<6	1	No	No	No	No	R0	I/IIa	I	No	No	No	No	20	0
136	18045957	Female	<50	A/AB/B1	>=6	1	No	No	No	No	R0	IIb	I	No	No	No	No	52	0
51	14133713	Male	<50	A/AB/B1	<6	1	No	No	No	Yes	R0	I/IIa	I	No	No	No	No	92	0
293	21215411	Female	>=50	B3/CA	<6	1	No	No	No	No	R0	IIb	I	No	Yes	No	No	9	0
260	21086568	Male	>=50	A/AB/B1	>=6	1	No	No	No	No	R1/R2	III/IV	III/IV	No	Yes	No	No	13	0
303	21215439	Female	>=50	A/AB/B1	>=6	1	No	No	No	No	R0	IIb	I	No	No	No	No	9	0
249	20120320	Female	<50	B2	<6	1	No	No	No	No	R0	I/IIa	I	No	No	No	No	20	0
176	19007189	Male	>=50	B3/CA	>=6	1	No	No	No	No	R0	IIb	I	No	No	Yes	No	43	0
285	21085404	Female	>=50	B2	>=6	1	No	No	No	No	R0	IIb	I	No	No	No	No	15	0
302	21217964	Male	<50	A/AB/B1	<6	1	No	No	No	Yes	R0	I/IIa	I	No	No	No	No	9	0
202	19083344	Female	>=50	A/AB/B1	>=6	1	No	No	No	No	R0	I/IIa	I	No	No	No	No	38	0
320	21197495	Male	>=50	B3/CA	<6	2	No	No	No	No	R1/R2	III/IV	III/IV	No	Yes	Yes	No	10	0
305	21162554	Male	>=50	B3/CA	>=6	1	No	Yes	No	No	R0	III/IV	II	No	Yes	Yes	No	11	0
245	20025514	Male	>=50	B3/CA	<6	1	No	No	No	No	R0	III/IV	III/IV	No	Yes	Yes	Yes	28	0
190	19048037	Female	<50	B3/CA	<6	1	No	No	No	No	R0	I/IIa	I	No	Yes	No	No	40	0
185	19048445	Female	<50	B3/CA	<6	1	No	No	No	Yes	R0	I/IIa	I	No	Yes	No	No	40	0
108	17034044	Male	<50	A/AB/B1	<6	1	No	No	No	No	R0	I/IIa	I	No	No	No	No	65	0
225	20038852	Female	>=50	A/AB/B1	>=6	1	Yes	No	No	No	R0	I/IIa	I	No	No	No	No	27	0
163	18156220	Female	>=50	B2	<6	1	Yes	Yes	No	Yes	R0	I/IIa	I	No	Yes	No	No	44	0
199	19053159	Male	>=50	B3/CA	<6	1	No	No	No	Yes	R0	I/IIa	I	No	No	No	No	40	0
113	17136679	Male	>=50	B2	>=6	2	Yes	Yes	No	Yes	R1/R2	III/IV	III/IV	No	Yes	Yes	Yes	22	1
18	12058588	Female	>=50	B2	<6	1	Yes	No	No	No	R0	III/IV	II	No	No	No	No	120	0
104	17017364	Female	>=50	B2	<6	1	No	No	No	Yes	R0	I/IIa	I	No	Yes	No	No	66	0
291	21066334	Male	<50	B2	<6	1	No	No	No	Yes	R0	I/IIa	I	No	No	No	No	16	0
118	17141770	Female	>=50	B2	<6	1	No	No	No	No	R0	I/IIa	I	No	Yes	No	No	57	0
106	17026832	Female	>=50	B3/CA	<6	1	No	No	No	Yes	R0	I/IIa	I	No	No	No	No	65	0
145	18081115	Female	<50	B2	>=6	1	No	No	No	No	R0	IIb	I	No	No	No	No	49	0
99	16087832	Female	<50	B2	>=6	1	No	No	No	No	R0	I/IIa	I	No	Yes	No	No	72	0
283	21208033	Male	<50	B3/CA	>=6	1	No	No	No	No	R0	I/IIa	I	No	Yes	No	No	9	0
61	15105957	Female	<50	B2	<6	1	No	No	No	Yes	R0	I/IIa	I	No	No	Yes	Yes	82	1
233	20040418	Male	>=50	B2	>=6	1	No	Yes	No	Yes	R0	III/IV	II	No	Yes	No	No	27	0
54	14010211	Male	<50	A/AB/B1	<6	1	No	No	No	Yes	R0	I/IIa	I	No	No	No	No	102	0
32	13088644	Male	>=50	B3/CA	<6	1	No	No	No	Yes	R0	I/IIa	I	No	No	Yes	No	107	1
271	21219209	Male	>=50	A/AB/B1	>=6	1	No	No	No	No	R0	I/IIa	I	No	No	No	No	9	0
252	21175558	Male	<50	B2	<6	1	No	No	No	No	R0	I/IIa	I	No	No	No	No	23	0
289	21017991	Female	>=50	B2	<6	1	Yes	Yes	No	No	R0	III/IV	II	No	No	No	No	19	0
237	20100559	Female	>=50	A/AB/B1	>=6	1	No	Yes	No	No	R0	I/IIa	I	No	No	No	Yes	23	0
101	17154771	Male	>=50	A/AB/B1	<6	1	No	Yes	No	No	R0	I/IIa	I	No	No	No	No	56	0
37	14075939	Female	>=50	B2	<6	1	No	Yes	No	Yes	R0	IIb	I	No	No	No	No	97	0
292	21162864	Male	<50	A/AB/B1	>=6	1	No	No	No	Yes	R0	I/IIa	I	No	No	No	No	11	0
250	20150852	Female	>=50	A/AB/B1	<6	1	No	No	No	No	R0	I/IIa	I	No	No	No	No	20	0
203	19148290	Male	>=50	A/AB/B1	>=6	1	No	No	No	No	R0	IIb	I	No	No	No	No	33	0
207	19168374	Female	<50	B3/CA	>=6	1	No	Yes	No	Yes	R0	III/IV	II	No	Yes	No	No	33	0
155	18066208	Male	>=50	B3/CA	>=6	1	No	No	No	No	R0	III/IV	II	No	Yes	Yes	Yes	49	1
348	16066187	Female	<50	A/AB/B1	<6	1	Yes	No	No	Yes	R0	I/IIa	I	No	No	No	No	74	0
194	19160007	Female	>=50	A/AB/B1	>=6	1	No	No	No	Yes	R0	I/IIa	I	No	No	No	No	33	0
208	19072055	Male	<50	B2	>=6	1	No	Yes	No	No	R0	III/IV	II	No	Yes	No	No	38	0
197	19127843	Female	<50	A/AB/B1	<6	1	No	No	No	No	R0	I/IIa	I	No	No	No	No	35	0
85	16113748	Male	>=50	B2	<6	1	Yes	No	No	No	R0	IIb	I	No	Yes	No	No	70	0
166	19151487	Female	>=50	B3/CA	>=6	1	No	No	No	No	R0	I/IIa	I	No	No	No	No	33	0
90	16006505	Male	>=50	A/AB/B1	<6	1	Yes	No	No	No	R0	I/IIa	I	No	No	No	No	79	0
60	15012791	Male	<50	B3/CA	>=6	1	No	Yes	No	No	R0	III/IV	II	No	No	Yes	Yes	87	1
232	20043605	Male	>=50	B2	>=6	1	No	No	No	No	R0	III/IV	II	No	Yes	No	No	27	0
82	16140063	Female	>=50	B2	<6	1	Yes	Yes	No	No	R0	III/IV	II	Yes	Yes	No	No	68	0
147	18106456	Female	>=50	A/AB/B1	<6	1	No	No	No	No	R0	I/IIa	I	No	No	No	No	48	0
125	17105423	Female	>=50	B3/CA	<6	1	Yes	No	No	No	R0	IIb	I	No	Yes	Yes	No	59	0
333	14091114	Male	<50	A/AB/B1	<6	1	No	No	No	Yes	R0	I/IIa	I	No	No	No	No	95	0
321	21230430	Male	>=50	A/AB/B1	<6	1	No	Yes	No	No	R0	I/IIa	I	No	No	No	No	8	0
343	16070890	Female	>=50	B2	<6	1	No	No	No	Yes	R0	I/IIa	I	No	No	No	No	74	0
143	18099103	Male	>=50	B3/CA	>=6	1	No	Yes	No	No	R0	III/IV	II	No	Yes	Yes	Yes	48	1
341	15066984	Male	>=50	B2	>=6	1	Yes	No	No	No	R0	I/IIa	I	No	No	No	No	86	0
337	15107504	Female	>=50	A/AB/B1	>=6	1	No	No	No	No	R0	IIb	I	No	No	No	No	82	0
186	19040935	Male	>=50	A/AB/B1	<6	1	No	No	No	No	R0	I/IIa	I	No	No	No	No	41	0
335	15095269	Male	<50	B2	>=6	1	Yes	No	No	No	R0	IIb	I	No	No	No	No	83	0
146	18089241	Male	>=50	A/AB/B1	>=6	1	No	No	No	Yes	R0	III/IV	II	No	No	No	No	49	0
98	16011649	Female	<50	B3/CA	<6	1	Yes	Yes	No	Yes	R0	III/IV	III/IV	No	Yes	No	No	79	0
276	21162619	Male	<50	B3/CA	<6	1	No	No	No	No	R0	I/IIa	I	No	No	No	No	11	0
264	21014803	Male	>=50	A/AB/B1	<6	1	No	No	No	Yes	R0	I/IIa	I	No	No	No	No	18	0
268	21110305	Female	<50	B2	<6	1	No	No	No	Yes	R0	IIb	I	No	No	No	No	14	0
40	14136450	Male	<50	B2	<6	1	No	No	No	Yes	R0	I/IIa	I	No	No	No	No	92	0
201	19170959	Male	<50	B3/CA	>=6	1	No	No	No	No	R0	I/IIa	I	No	Yes	No	No	32	0
144	18160397	Female	<50	A/AB/B1	<6	1	No	No	No	No	R0	I/IIa	I	No	No	No	No	44	0
55	14015127	Male	<50	B3/CA	<6	1	Yes	Yes	Yes	No	R0	III/IV	III/IV	No	Yes	Yes	Yes	102	0
161	18149380	Male	>=50	A/AB/B1	>=6	1	No	No	No	Yes	R0	I/IIa	I	No	No	No	No	46	0
53	14025360	Female	>=50	B2	<6	1	No	No	No	Yes	R0	I/IIa	I	Yes	No	No	No	101	0
239	20091768	Female	>=50	B2	<6	2	No	No	No	Yes	R1/R2	III/IV	II	No	Yes	No	No	24	0
286	21218243	Female	>=50	A/AB/B1	<6	1	No	Yes	No	Yes	R0	I/IIa	I	No	No	No	No	9	0
119	17090908	Female	>=50	A/AB/B1	<6	1	No	No	No	No	R0	I/IIa	I	No	No	No	No	61	0
253	21161447	Female	<50	A/AB/B1	<6	1	No	No	No	No	R0	I/IIa	I	No	No	No	No	23	0
5	11052549	Male	<50	B3/CA	<6	2	No	No	No	No	R1/R2	III/IV	III/IV	No	Yes	Yes	No	131	0
316	21002153	Female	<50	A/AB/B1	>=6	1	No	No	No	No	R0	I/IIa	I	No	No	No	No	19	0
284	21032369	Male	<50	B2	<6	1	No	No	No	Yes	R0	IIb	I	No	No	No	No	18	0
73	15110646	Female	>=50	A/AB/B1	>=6	1	No	No	No	No	R0	I/IIa	I	No	No	No	No	82	0
226	20044819	Male	>=50	B3/CA	>=6	1	No	Yes	Yes	No	R1/R2	III/IV	III/IV	No	Yes	Yes	No	27	0
177	19110556	Female	>=50	A/AB/B1	>=6	1	No	Yes	No	No	R1/R2	III/IV	III/IV	No	Yes	Yes	No	36	0
128	18127387	Male	>=50	B2	<6	1	No	No	No	No	R0	I/IIa	I	No	No	No	No	46	0
