# Supplementary material for: Nomogram based on TNM stage to predict the prognosis of thymic epithelial tumors (TETs) patients undergoing extended thymectomy
Source: Front Surg. 2023 Mar 3;10:1136166. doi: 10.3389/fsurg.2023.1136166 (PMC10020510; doi:10.3389/fsurg.2023.1136166)
Supplement: Supplementary file 4 [file Datasheet4.xlsx]

## Sheet: test(1)
	ID	Sex	Age	Histological	Size	Surgery	Hydrothorax	Lymph_node_dissection	Positive_lymph_node	Myasthenia	Margin	Masaoka	TNM_stage	Other_Ca	Radiotherapy	Chemotherapy	Relapse	Time	Status
1	11036791	Female	>=50	A/AB/B1	>=6	1	Yes	No	No	No	R0	I/IIa	I	No	No	No	Yes	133	0
6	11058719	Female	<50	A/AB/B1	<6	1	No	No	No	No	R0	I/IIa	I	No	No	No	No	130	0
7	11057999	Male	<50	B2	<6	1	No	No	No	No	R0	I/IIa	I	No	No	No	No	130	0
9	12068149	Female	>=50	B2	<6	1	No	No	No	Yes	R0	IIb	I	No	No	No	No	119	0
14	12004478	Male	>=50	B2	>=6	1	No	No	No	No	R0	I/IIa	I	No	No	No	No	127	0
25	13027036	Female	<50	B2	<6	1	No	No	No	Yes	R0	I/IIa	I	No	No	No	No	113	0
28	13121955	Female	<50	A/AB/B1	<6	1	Yes	No	No	Yes	R0	IIb	I	No	No	No	No	104	0
30	13121488	Female	>=50	A/AB/B1	<6	1	Yes	No	No	No	R0	IIb	I	No	No	No	No	104	0
33	13014498	Male	>=50	B3/CA	>=6	2	No	No	No	No	R1/R2	III+IV	II	No	Yes	Yes	No	114	0
41	14023638	Female	<50	A/AB/B1	>=6	1	No	No	No	No	R0	IIb	I	No	No	No	No	101	0
43	14048282	Male	>=50	B3/CA	>=6	1	No	No	No	No	R0	III+IV	II	No	Yes	No	Yes	48	1
44	14056616	Male	<50	B3/CA	>=6	2	No	No	No	No	R1/R2	III+IV	III/IV	No	Yes	Yes	Yes	9	1
45	14062415	Female	>=50	A/AB/B1	>=6	1	No	No	No	No	R0	IIb	I	No	No	No	No	98	0
47	14072692	Female	>=50	A/AB/B1	<6	1	No	No	No	Yes	R0	I/IIa	I	No	No	No	No	97	0
52	14101292	Male	>=50	B3/CA	>=6	1	No	No	No	Yes	R1/R2	III+IV	III/IV	No	Yes	Yes	Yes	93	1
58	15009094	Female	<50	A/AB/B1	>=6	1	Yes	No	No	No	R0	I/IIa	I	No	No	No	No	91	0
65	15136925	Female	>=50	A/AB/B1	<6	1	No	No	No	No	R0	I/IIa	I	No	No	No	No	80	0
66	15106807	Female	>=50	A/AB/B1	>=6	1	Yes	Yes	No	No	R0	I/IIa	I	No	No	No	No	82	0
67	15056551	Male	<50	B3/CA	>=6	1	No	No	No	No	R0	III+IV	II	No	Yes	No	No	87	0
69	15120870	Male	>=50	A/AB/B1	>=6	1	No	No	No	No	R0	I/IIa	I	No	No	No	No	81	0
70	15138332	Female	>=50	A/AB/B1	<6	1	Yes	No	No	Yes	R0	III+IV	I	No	No	No	No	80	0
71	15018289	Male	>=50	B2	>=6	1	Yes	No	No	No	R0	I/IIa	I	No	No	No	No	90	0
75	15064472	Male	<50	A/AB/B1	<6	1	No	No	No	No	R0	I/IIa	I	No	No	No	No	86	0
76	15063691	Male	>=50	B2	<6	1	No	No	No	No	R0	IIb	I	No	No	No	No	86	0
79	16137606	Female	<50	B3/CA	<6	1	No	No	No	Yes	R0	I/IIa	I	No	Yes	No	No	69	0
83	16027376	Male	<50	A/AB/B1	<6	1	No	No	No	No	R0	I/IIa	I	No	No	No	No	77	0
88	16129434	Male	<50	B2	>=6	1	No	Yes	No	Yes	R0	I/IIa	I	No	Yes	No	No	69	0
92	16067135	Male	<50	A/AB/B1	>=6	1	No	No	No	No	R0	III+IV	I	No	No	No	No	74	0
93	16047418	Female	>=50	B2	<6	2	No	Yes	No	Yes	R0	III+IV	II	No	Yes	No	No	76	0
95	16065118	Male	>=50	A/AB/B1	<6	1	No	No	No	No	R0	I/IIa	I	No	No	No	No	74	0
97	16062064	Male	<50	B3/CA	<6	1	No	No	No	No	R0	IIb	I	No	Yes	No	No	74	0
102	17104705	Female	>=50	B2	<6	1	Yes	No	No	No	R0	I/IIa	I	No	Yes	No	No	60	0
105	17042268	Female	>=50	B3/CA	>=6	1	No	No	No	No	R0	III+IV	II	No	Yes	Yes	Yes	18	1
110	17113670	Male	>=50	A/AB/B1	>=6	1	Yes	No	No	No	R0	I/IIa	I	No	No	No	No	59	0
116	17012287	Female	>=50	B2	<6	1	No	No	No	No	R0	IIb	I	No	No	No	No	66	0
123	17034806	Female	>=50	A/AB/B1	>=6	1	No	No	No	No	R0	I/IIa	I	No	No	No	No	65	0
127	18119089	Female	>=50	A/AB/B1	<6	1	No	No	No	No	R0	I/IIa	I	No	No	No	No	47	0
129	18005840	Male	>=50	A/AB/B1	<6	1	No	No	No	No	R0	III+IV	I	No	No	No	No	55	0
130	18132540	Male	>=50	B2	>=6	1	Yes	No	No	No	R0	IIb	I	No	Yes	No	No	46	0
131	18011716	Female	>=50	A/AB/B1	<6	1	Yes	No	No	No	R0	I/IIa	I	No	No	No	No	55	0
132	18061108	Male	<50	B3/CA	<6	1	No	No	No	No	R0	III+IV	II	No	Yes	Yes	No	51	0
138	18101841	Male	>=50	A/AB/B1	>=6	1	Yes	No	No	No	R0	I/IIa	I	No	No	No	No	48	0
140	18123109	Male	>=50	B3/CA	<6	1	No	No	No	No	R0	III+IV	II	No	Yes	Yes	Yes	46	1
141	18008128	Male	>=50	B3/CA	<6	1	No	No	No	No	R0	IIb	I	No	No	No	No	55	0
148	18164461	Male	>=50	B3/CA	>=6	1	No	Yes	No	No	R1/R2	III+IV	II	No	Yes	Yes	Yes	44	1
151	18010028	Female	<50	A/AB/B1	<6	1	No	No	No	No	R0	I/IIa	I	No	No	No	No	55	0
159	18091556	Male	>=50	A/AB/B1	>=6	1	No	No	No	No	R0	I/IIa	I	No	No	No	No	49	0
160	18088967	Female	>=50	B2	<6	1	No	No	No	Yes	R0	I/IIa	I	No	No	No	No	49	0
168	19076613	Male	<50	B2	<6	1	Yes	No	No	Yes	R0	III+IV	II	No	Yes	Yes	No	38	0
173	19021834	Male	>=50	B3/CA	<6	1	No	No	No	No	R0	III+IV	I	No	No	No	No	42	0
174	19127413	Male	>=50	B3/CA	<6	1	Yes	No	No	No	R0	I/IIa	I	No	Yes	No	No	35	0
175	19006015	Male	<50	A/AB/B1	>=6	1	Yes	No	No	No	R0	I/IIa	I	No	Yes	No	No	43	0
183	19009719	Female	>=50	A/AB/B1	>=6	1	No	No	No	No	R0	I/IIa	I	No	No	No	No	43	0
187	19069632	Male	>=50	A/AB/B1	>=6	1	Yes	Yes	No	No	R0	I/IIa	I	Yes	No	No	No	39	0
188	19172190	Male	>=50	A/AB/B1	>=6	1	No	No	No	No	R0	I/IIa	I	No	No	No	No	32	0
189	19158174	Male	>=50	A/AB/B1	>=6	1	No	No	No	No	R0	I/IIa	I	Yes	No	No	No	33	0
193	19050700	Female	<50	B3/CA	>=6	1	No	No	No	No	R0	IIb	I	No	Yes	No	No	40	0
200	19147113	Female	>=50	B2	>=6	1	No	No	No	No	R0	I/IIa	I	No	No	No	No	33	0
206	19102115	Male	>=50	B3/CA	<6	1	Yes	No	No	No	R0	III+IV	III/IV	No	No	No	Yes	33	1
211	20087883	Male	<50	B2	<6	1	No	No	No	Yes	R0	IIb	I	No	Yes	No	No	24	0
212	20015969	Male	<50	B2	>=6	1	No	No	No	No	R0	III+IV	I	No	Yes	No	No	29	0
213	20125712	Female	<50	B3/CA	<6	1	No	No	No	Yes	R0	I/IIa	I	No	Yes	No	No	22	0
214	20135543	Male	>=50	A/AB/B1	<6	1	No	No	No	No	R0	I/IIa	I	No	No	No	No	21	0
215	20032136	Female	<50	B2	<6	1	No	Yes	No	Yes	R0	III+IV	II	No	Yes	Yes	No	28	0
218	20019201	Male	>=50	B3/CA	<6	1	No	No	No	Yes	R0	I/IIa	I	No	Yes	No	No	29	0
227	20154970	Male	>=50	B2	<6	1	No	No	No	No	R0	IIb	I	No	Yes	No	No	20	0
228	20105496	Female	<50	B2	<6	1	No	No	No	No	R0	I/IIa	I	No	No	No	No	23	0
229	20087048	Female	>=50	A/AB/B1	<6	1	No	No	No	No	R0	I/IIa	I	No	No	No	No	24	0
230	20015185	Male	>=50	A/AB/B1	<6	1	No	No	No	Yes	R0	I/IIa	I	No	No	No	No	29	0
235	20153968	Male	>=50	B3/CA	<6	1	No	Yes	No	Yes	R0	III+IV	II	No	No	No	No	20	0
243	20020733	Male	>=50	A/AB/B1	>=6	1	No	Yes	No	No	R0	I/IIa	I	No	No	No	No	29	0
244	20001758	Female	<50	B2	>=6	1	No	No	No	Yes	R0	I/IIa	I	No	No	No	No	31	0
246	20027817	Male	<50	A/AB/B1	<6	1	No	No	No	No	R0	I/IIa	I	No	No	No	No	28	0
247	20036414	Female	>=50	A/AB/B1	>=6	1	Yes	No	No	No	R0	I/IIa	I	No	No	No	No	28	0
256	21110121	Male	<50	B3/CA	>=6	1	No	No	No	Yes	R0	I/IIa	I	No	Yes	No	No	26	0
257	21238643	Female	<50	A/AB/B1	<6	1	No	Yes	No	Yes	R0	IIb	I	No	No	No	No	20	0
259	21093626	Female	>=50	B3/CA	<6	1	No	No	No	Yes	R0	IIb	I	No	No	No	No	13	0
269	21189663	Male	<50	B3/CA	<6	1	No	Yes	Yes	No	R0	III+IV	III/IV	No	Yes	Yes	No	10	0
272	21112064	Male	<50	B2	>=6	1	Yes	No	No	No	R0	III+IV	II	No	Yes	No	No	14	0
277	21208954	Male	>=50	B3/CA	<6	1	No	No	No	No	R0	IIb	I	No	Yes	Yes	No	9	0
280	21066919	Male	>=50	B3/CA	>=6	1	No	No	No	No	R0	III+IV	I	No	Yes	Yes	No	16	0
281	21060575	Female	>=50	B3/CA	<6	1	No	No	No	No	R0	III+IV	I	No	Yes	Yes	No	16	0
295	21019538	Female	>=50	A/AB/B1	<6	1	No	Yes	No	No	R0	I/IIa	I	No	No	No	No	18	0
306	21132998	Male	>=50	A/AB/B1	<6	1	No	No	No	No	R0	IIb	I	No	No	No	No	13	0
307	21220300	Male	<50	B3/CA	<6	1	No	No	No	Yes	R0	I/IIa	I	No	Yes	No	No	8	0
310	21235164	Female	>=50	B2	<6	1	No	Yes	No	No	R0	IIb	I	No	No	No	No	8	0
311	21167216	Male	<50	A/AB/B1	<6	1	No	No	No	No	R0	I/IIa	I	No	No	No	No	11	0
312	21232116	Male	>=50	A/AB/B1	<6	1	No	No	No	Yes	R0	I/IIa	I	No	No	No	No	8	0
313	21110976	Female	>=50	B3/CA	>=6	1	No	Yes	No	No	R0	IIb	I	No	Yes	Yes	No	14	0
315	21179603	Male	<50	B2	>=6	1	No	Yes	No	No	R0	IIb	I	No	No	No	No	10	0
317	21152490	Female	>=50	A/AB/B1	>=6	1	No	No	No	No	R0	I/IIa	I	No	No	No	No	12	0
319	21109807	Male	>=50	A/AB/B1	<6	1	No	No	No	No	R0	I/IIa	I	No	No	No	No	14	0
324	14133764	Male	<50	A/AB/B1	>=6	1	No	No	No	No	R1/R2	III+IV	II	No	No	No	No	92	0
326	14058148	Male	<50	B2	<6	1	No	No	No	No	R0	I/IIa	I	No	No	No	No	98	0
328	14036401	Female	>=50	B2	<6	1	No	No	No	Yes	R0	I/IIa	I	No	Yes	Yes	No	100	0
329	14064071	Female	<50	A/AB/B1	<6	1	No	No	No	Yes	R0	III+IV	II	No	No	No	No	79	1
330	14086778	Male	>=50	A/AB/B1	<6	1	No	No	No	Yes	R0	I/IIa	I	No	No	No	No	96	0
331	14114207	Female	<50	A/AB/B1	<6	1	Yes	No	No	No	R0	I/IIa	I	No	No	No	No	93	0
336	15087469	Female	>=50	A/AB/B1	>=6	1	No	No	No	Yes	R0	I/IIa	I	No	No	No	No	84	0
339	15094294	Female	<50	B2	>=6	1	Yes	No	No	Yes	R0	III+IV	II	No	Yes	No	No	83	0
340	15133048	Male	<50	A/AB/B1	<6	1	No	No	No	Yes	R0	III+IV	II	No	No	No	No	80	0
344	16068293	Female	>=50	A/AB/B1	<6	1	No	No	No	No	R0	I/IIa	I	No	No	No	No	74	0
345	16138217	Female	>=50	B3/CA	<6	1	Yes	No	No	No	R0	I/IIa	I	No	Yes	No	No	68	0
347	16051438	Male	<50	B3/CA	<6	1	No	No	No	Yes	R0	I/IIa	I	No	No	No	No	75	0
350	16131924	Female	>=50	B2	<6	1	No	No	No	Yes	R0	I/IIa	I	No	No	No	No	69	0
